# Supplementary material for: Protein intake and body weight, fat mass and waist circumference: an umbrella review of systematic reviews for the evidence-based guideline on protein intake of the German Nutrition Society
Source: Eur J Nutr. 2023 Oct 4;63(1):3–32. doi: 10.1007/s00394-023-03220-x (PMC10799103; doi:10.1007/s00394-023-03220-x)
Supplement: Supplementary file 5 — Supplementary file5 (XLSX 42 KB) [file 394_2023_3220_MOESM5_ESM.xlsx]

## Sheet: Tabelle1
Supplementary Material 5. Overview and assessment of primary study overlap.
A) Citation matrix
		Damaghi 2022 [46]	Zhang 2022 [50]	Hansen 2021 [47]	Mohammadifard 2021 [48]	Vogtschmidt 2021 [49]	Blair 2020 [18]	Lonnie 2020 [19]	Zhao 2020 [20]	Badley 2019 [21]	Donaldson 2019 [22]	Hsu 2019 [23]	Li 2019 [24]	Saboori 2019 [45]	Valenzula 2019 [25]	van Baak 2019 [26]	Bergia 2018 [27]	Dewansingh 2018 [28]	Hidayat 2018 [41]	Liao 2018 [29]	Wirunsawanya 2018 [42]	Chalvon-Demersay 2017 [43]	Liao 2017 [36]	Kim 2016 [37]	Clifton 2014 [38]	Johansson 2014 [44]	Miller 2014 [40]	Pedersen 2013 [33]	Schwingshackl 2013 [32]	Fogelholm 2012 [34]	Santesso 2012 [35]	Wycherley 2012 [39]	Lepe 2011 [31]	Summerbell 2009 [30]
Included in 8 SRs	Delbridge 2009			x		x										x									x	x			x	x	x
Included in 6 SRs	Due 2004			x		x																			x				x		x		x
	Layman 2009			x		x																			x				x		x	x
Included in 5 SRs	Brinkworth, Noakes, Parker 2004			x																					x				x	x			x
	Farnsworth 2003			x		x																		x							x	x
Included in 4 SRs	Aldrich 2011			x		x																		x							x
	Baba 1999			x		x																									x	x
	Baer 2011	x		x			x																				x
	Belobrajdic 2010					x																		x							x	x
	Brinkworth, Noakes, Keogh 2004			x																					x				x				x
	Chale 2013						x											x	x				x
	Claessens 2009			x												x										x	x
	Clifton 2008			x																					x				x				x
	Dansinger 2005					x																			x				x		x
	Das 2007					x																			x				x		x
	DeNysschen 2009	x							x				x														x
	Gardner 2007					x																			x				x		x
	Keogh, Brinkworth 2007					x																			x				x		x
	Larsen 2010			x												x										x				x
	Layman 2003			x		x																		x								x
	Leidy 2007					x																		x							x	x
	Mahon 2007			x		x																		x							x
	Noakes 2005			x		x																									x	x
	Pal 2010						x			x											x						x
	Sacks 2009					x																			x				x		x
	Tieland, Dirks 2012																	x	x	x			x
	Verreijen 2015																x		x		x		x
Included in 3 SRs	Abete 2009			x		x																									x
	Burke 2001												x		x												x
	Brinkworth 2009																								x						x		x
	Eliot 2008						x						x						x
	Ferrara 2006					x																						x			x
	Flechtner-Mors 2010		x	x																												x
	Griffin 2013			x		x																			x
	Halkjaer 2006																											x		x				x
	Hector 2015	x					x														x
	Iqbal 2006																											x		x				x
	Jesudason 2013			x																				x	x
	Johnston 2004					x																									x	x
	Keogh, Luscombe-Marsh 2007																							x	x								x
	Kleiner 2006					x																									x	x
	Krebs 2012			x																					x				x
	Labayen 2003			x																											x	x
	Lasker 2008					x																									x	x
	Lejeune 2005			x												x										x
	Luscombe 2005					x																		x							x
	McAuley 2006			x																					x				x
	Mobley 2017	x											x	x
	Parker 2002			x																				x								x
	Stamets 2004					x																									x	x
	Te Morenga 2011			x		x																									x
	Verdijk 2009																	x	x				x
	Westerterp-Plantenga 2004			x												x										x
	Wycherley 2012					x																			x				x
Included in 2 SRs	Adams 2007																											x						x
	Aller 2014			x												x
	Aude 2004					x																									x
	Bahr 2014							x	x
	Ballesteros-Pomar 2010					x																									x
	Bujnowski 2011																					x						x
	Campbell 2010																							x								x
	Campos-Nonato 2017		x	x
	de Luis 2007					x																									x
	de Luis, Gonzalez 2009					x																									x
	de Luis,Sagrado 2009					x																									x
	Evangeliasta 2009																							x								x
	Foster 2003																								x						x
	Frestedt 2008						x														x
	Gordon 2008																x							x
	Gulati 2017		x							x
	Halkjaer 2011																					x						x
	Hodgson 2006					x																									x
	Hursel 2009															x										x
	Jenkins 2009					x																									x
	Kasim-Karakas 2009			x																												x
	Kjolbaek 2017															x	x
	Larsen 2011																								x				x
	Luscombe 2003					x																										x
	Maltais 2016											x											x
	Maki 2007					x																									x
	Mamo 2005					x																									x
	McAuley 2005																														x		x
	McMillan-Price 2006					x																									x
	Meckling 2007					x																									x
	Mojtahedi 2011																x										x
	Naclerio 2017 Eur J Appl Physiol												x		x
	Naclerio 2017 Int J Sport Nutr Exerc Metab												x		x
	Reidy 2016	x											x
	Reimer 2017			x						x
	Sammel 2003																											x						x
	Skov 1999			x																													x
	Sukumar 2011																x								x
	Treyzon 2008		x																													x
	Volek 2013	x											x
	Weisgarber 2012												x														x
	Weinheimer 2012																x										x
	Wycherley 2010																							x								x
Included in 1 SR	Agin 2001												x
	Agin 2000												x
	Amarson 2013																						x
	Appel 2005																														x
	Arciero 2014						x
	Arciero 2016									x
	Aristizabal 2014													x
	Azadbakht 2013					x
	Azadbakht 2007				x
	Bahr 2013							x
	Bakhtiari 2012				x
	Bales 2017					x
	Banaszek 2019							x
	Barnard 2004																														x
	Beavers 2015									x
	Beck 2008																			x
	Bell 2017									x
	Berg 2012													x
	Björkman 2011																						x
	Björkman 2012																	x
	Buscemi 2009																														x
	Bonnefoy 2003										x
	Bray 2012					x
	Brehm 2003																														x
	Brehm 2005																														x
	Campbell 1995																		x
	Candow 2006																						x
	Candow 2008																						x
	Chale 2012												x
	Chen 2016		x
	Colditz 1990																																	x
	Contaldo 1983							x
	Cribb 2007																										x
	Cuevas 2003								x
	Dale 2009																													x
	Dalle Grave 2013			x
	Daly 2014														x
	Davis 2009																								x
	de Souza 2012																							x
	Dirks 2017																			x
	Dyson 2007																														x
	Dyson 2010																								x
	Englund 2017												x
	Fernandes 2018									x
	Fiatarone 1994										x
	Figueroa 2014																				x
	Fleming 2002																														x
	Fluegel 2010									x
	Foster 2010																								x
	Francis 2017						x
	Frisch 2009																								x
	Gapparova 2011		x
	Goldberg 1982								x
	Gonzalez-Salazar 2020					x
	Goyenechea 2011					x
	Greene 2004																														x
	Guldbrand 2012																								x
	Gryson 2014																						x
	Hambre 2012																				x
	Hartman 2007													x
	Hellen 2019									x
	Hermansen 2005								x
	Holm 2008																x
	Iglay 2007																														x
	Iqbal 2010																								x
	Jenkins 2010								x
	Jenkins 2014					x
	Josbe 2015										x
	Joy 2013							x
	Kemmler 2015									x
	Kemmler 2018									x
	Kerstetter 2015						x
	Kim 2016											x
	Kim 2017					x
	Klemsdal 2009																								x
	Koppes 2009																											x
	Kukuljan 2009																		x
	Krauss 2006																															x
	Kwok 2001										x
	Kjolbaek 2019									x
	Landers 2002																														x
	Lauque 2000										x
	Layman 2005																														x
	Lean 1997																														x
	Lee 2013										x
	Lee 2009		x
	Leenders 2013																						x
	Li 2010		x
	Lim 2010																								x
	Lin 2011																					x
	Liu 2013													x
	Ludwig 1999																																	x
	Lockwood 2016												x
	Lopez-Jimenez 2010																														x
	Ma 2005								x
	Manders 2009										x
	Martens 2015																x
	Masarei 1984																														x
	Mateo-Gallego 2017					x
	Matsuoka 2017									x
	Meckling 2004																														x
	Michael 2014									x
	Mohammadi-Sartang 2018									x
	Moran 2003					x
	Moran 2005			x
	Morgan 2009																														x
	Muscariello 2016											x
	Nabuco 2019											x
	Naclerio 2017 J Am Coll Nutr														x
	Negro 2014														x
	Nickols-Richardson 2005																														x
	Noakes 2006																														x
	Norton 2016						x
	Parker 1997																																	x
	Parsons 2016										x
	Pedersen 2014			x
	Piccolo 2014									x
	Piccolo 2015																				x
	Porter Starr 2016					x
	Pouyssegur 2015										x
	Raben 2020					x
	Rondanelli 2016																		x
	Ruscica 2018				x
	Sacks 1984																														x
	Samaha 2003																														x
	Sargrad 2005			x
	Shai 2008																								x
	Sharp 2018														x
	Shorey 1981								x
	Smoliner 2008										x
	Soenen 2012																								x
	Sorensen 2012			x
	Stange 2013										x
	Stern 2004																								x
	Stoernell 2008																														x
	Stookey 2005																																	x
	Stout 2013																						x
	Stow 2015										x
	Stragier 2016																x
	Su 2015		x
	Tang 2013					x
	Taylor 2011																x
	Taylor 2015												x
	Thomson 2016													x
	Thorpe 2008																														x
	Tieland, van de Rest 2012																	x
	Torbay 2002																															x
	Tovar 2015									x
	Trabal 2015																			x
	Tura 2010					x
	Vergnaud 2013																					x
	Verreijen 2017									x
	Villanueva 2014																						x
	Vukovich 2001																						x
	Volek 2003																														x
	Volek 2004																														x
	Volek 2009																														x
	Yancy 2002																														x
	Yildirir 2001								x
	Weigle 2005																											x
	West 2005								x
	Witjaksono 2018					x
	Wolfe 1991																														x
	Wolfe 1992																														x
	Wolfe 1999																														x
	Wouters-Wess 2002										x
	Wouters-Wess 2005										x
	Wright 2018					x
	Zdzieblik 2015																						x
		6	9	36	3	53	10	5	10	18	14	4	15	6	7	8	10	5	8	4	7	4	15	15	32	6	9	9	15	6	67	22	8	8
B) Calculation and assessment of overlap1
	Calculation of overlap measures
	N (number of included publications [including double counting])									=	454
	r (number of index publications)									=	266
	c (number of systematic reviews)									=	33
	CA (covered area)	=	0.0517202
	CCA (corrected CA)	=	0.0220865
	Interpretation of overlap
	A CCA of 0.022 is considered as a "slight" overlap.
	1 Pieper D, Antoine S-L, Mathes T et al. (2014) Systematic review finds overlapping reviews were not mentioned in every other review. J Clin Epidemiol 67: 368-375.
