# Supplementary material for: Protein intake and body weight, fat mass and waist circumference: an umbrella review of systematic reviews for the evidence-based guideline on protein intake of the German Nutrition Society
Source: Eur J Nutr. 2023 Oct 4;63(1):3–32. doi: 10.1007/s00394-023-03220-x (PMC10799103; doi:10.1007/s00394-023-03220-x)
Supplement: Supplementary file 7 — Supplementary file7 (XLSX 42 KB) [file 394_2023_3220_MOESM7_ESM.xlsx]

## Sheet: SR with MA of RCTs
Supplementary Material 7. Outcome-specific certainty of evidence assessment of included systematic reviews using NutriGrade.
A) SR with MA of RCTs
					Damaghi 2022 [46]									Zhang 2022 [50]			Hansen 2021 [47]					Mohammadifard 2021 [48]		Vogtschmidt 2021 [49]						Zhao 2020 [20]	Badely 2019 [21]	Donaldson 2019 [22]	Hsu 2019 [23]			Li 2019 [24]	Saboori 2019 [45]		Valenzuela 2019 [25]		van Baak 2019 [26]	Bergia 2018 [27]		Dewansingh 2018 [28]	Hidayat 2018 [41]		Liao 2018 [29]		Wirunsawanya 2018 [42]
					BW: soya or whey vs maltodextrin	BW: soya vs maltodextrin	BW: whey vs maltodextrin	FM (kg): soya or whey vs maltodextrin	FM (%): soya or whey vs maltodextrin	FM (kg): soya vs maltodextrin	FM (%): soya vs maltodextrin	FM (kg): whey vs maltodextrin	FM (%): whey vs maltodextrin	BW	FM	WC	BW: protein vs control	BW: protein vs cho	BW: protein vs fibre	BW: protein vs fat	BW: protein vs supplementation	BW	WC	BW (SMD)	BW (WMD)	BW regain	FM (SMD)	FM (WMD)	WC	BW	WC	BW	BW	FM: high-protein vs normal-protein	FM: protein + exercise vs exercise	FM	BW	FM	FM: beef protein vs no protein	FM: beef protein vs whey protein	BW after weight loss	BW	FM	BW	BW	FM	BW	FM	BW
1.	Risk of bias / study quality / study limitations (3 P)
	a.	No quantitative and descriptive information available (0 P)																				0	0								0
	b.	Risk of bias (3 P)																														0.5				2.75			1.25	2.5	2.25	1.25	1.25		1.5	1.5			3
		i.	Sequence generation1		0.25	0.25	0.25	0.25	0.25	0.25	0.25	0.25	0.25	0.5	0.5	0.5	0.5	0.5	0.5	0.5	0.5									0.25		0.25				0.5			0.25	0.5	0.5	0.25	0.25		0.25	0.25			0.5
		ii.	Allocation concealment1		0.25	0.25	0.25	0.25	0.25	0.25	0.25	0.25	0.25	0.25	0.25	0.25	0.25	0.25	0.5	0.25	0.25									0.25		0				0.25			0	0.5	0.5	0.25	0.25		0.25	0.25			0.5
		iii.	Blinding of participants and personnel1		0.5	0.5	0.5	0.5	0.5	0.5	0.5	0.5	0.5	0.25	0.5	0	0	0	0	0	0									0.25		0				0.5			0	0.5	0.25	0.5	0.5		0.5	0.5			0.5
		iv.	Blinding of outcome assessment personnel1		0.25	0.25	0.25	0.25	0.25	0.25	0.25	0.25	0.25	0	0.0	0	0.25	0.25	0.25	0.25	0.25									0		0				0.5			0	0	0.25	0.25	0.25		0.5	0.5			0.5
		v.	Incomplete outcome1		0.5	0.5	0.5	0.5	0.5	0.5	0.5	0.5	0.5	0.5	0.5	0.5	0	0	0	0	0									0.5		0				0.5			0.5	0.5	0.5	0	0		0	0			0.5
		vi.	Selective reporting1		0.5	0.5	0.5	0.5	0.5	0.5	0.5	0.5	0.5	0.5	0.5	0.5	0.5	0.5	0.5	0.5	0									0.5		0.25				0.5			0.5	0.5	0.25	0	0		0	0			0.5
	c.	Study quality (2 P)2																						1	1	0	1	1	1				1	1	1		2	2						2			1	2
2.	Precision (1 P)
	a.	<400 participants OR 400-2000 participants, but 95% CI overlaps the null value (0 P)				0	0	0	0	0	0	0	0	1	1	0			0	0	0	0	0							0			0	0	0	0	0	0	0	0		0	0	0	0	0	0	0	0
	b.	>2000 participants OR 400-2000 participants, but 95% CI excludes the null value (1 P)			1												1	1						1	1	1	1	1	1		1	1									1
3.	Heterogeneity (1 P)																														0.6	0.4				0.6	0.4		0.4		0.4	0	0.4		0.4	0.4			0.4
	a.	≤ 5 studies (0 P)							0		0		0		0				0	0	0	0	0			0							0	0	0			0		0				0			0	0
	b.	6-9 studies (if ≥10 studies; multiply points by 2):															≥10 studies	≥10 studies						≥10 studies	≥10 studies		≥10 studies	≥10 studies	≥10 studies	≥10 studies	≥10 studies	≥10 studies				≥10 studies	6-9 studies		6-9 studies		6-9 studies		≥10 studies		6-9 studies	6-9 studies			6-9 studies
		i.	I2 (H2 and/or tau2) (0.1 P)		0.1	0.1	0.1	0.1		0.1		0.1		0.1		0.1	0.2	0.2						0.2	0.2		0.2	0.2	0.2	0.2	0.2	0.2				0.2	0.1		0.1		0.1		0.2		0.1	0.1			0.1
		ii.	CIs for I2 (0.1 P)																											0	0	0				0	0		0		0		0		0	0			0
		iii.	If I2 <40% (0.3 P) skip iv.		0.3	0.3	0.3	0.3		0.3		0.3		0.3										0.6			0.6	0.6		0.6	-	-				-	0.3		0.3		0.3		-		0.3	0.3			0.3
		iv.	Modelling detected heterogeneity (I2≥40%) with random effects model (0.1 P)													0.1	0.2	0.2							0.2				0.2		0.2	0				0.2	-		-		-		0.2		-	-			-
			1.	Exploring detected heterogeneity with subgroup analysis or meta-regression (0.1 P)												0.1	0.2	0.2													0.2	0.2				0.2	-		-		-		0		-	-			-
			2.	Sensitivity analyses with higher levels of heterogeneity (0.1 P)																											0	0				0	-		-		-		0		-	-			-
4.	Directness (1 P)
	a.	Differences in population; differences in intervention; surrogate markers; network meta-analysis (0 P)			0	0	0	0	0	0	0	0	0	0	0	0	0	0	0	0	0	0	0	0	0	0	0	0	0	0	0	0	0	0	0	0	0	0	0	0	0	0	0	0	0	0	0	0	0
	b.	No important differences in population or intervention; hard clinical outcome (1 P)
5.	Publication bias (1 P)
	a.	<5 studies OR evidence for severe bias with test or plot OR publication bias not assessed (0 P)							0		0		0						0	0	0	0	0			0						0	0	0	0			0		0		0	0				0	0
	b.	No evidence for publication bias with test or plot (5-9 studies) OR evidence for moderate/small amount of publication bias with test or plot (0.5 P)			0.5	0.5	0.5	0.5		0.5		0.5		0.5	0.5	0.5															0.5						0.5		0.5		0.5			0.5	0.5	0.5			0.5
	c.	No evidence for publication bias with test or plot (≥10 studies) (1 P)															1	1						1	1		1	1	1	1						1
6.	Funding bias (1 P)
	a.	Industry funding OR conflict of interest (0 P)												0	0	0	0	0	0	0	0			0	0	0	0	0	0		0					0								0
	b.	Private institutions, foundations, non-governmental organizations (0.5 P)																																								0.5	0.5
	c.	Academic institutions, research institutions (1 P)			1	1	1	1	1	1	1	1	1									1	1							1		1	1	1	1		1	1	1	1	1				1	1	1	1	1
7.	Study design (+2 P)				2	2	2	2	2	2	2	2	2	2	2	2	2	2	2	2	2	2	2	2	2	2	2	2	2	2	2	2	2	2	2	2	2	2	2	2	2	2	2	2	2	2	2	2	2
				Overall score3	7.15	6.15	6.15	6.15	5.25	6.15	5.25	6.15	5.25	5.9	5.75	4.55	6.1	6.1	3.75	3.5	3	3.0	3.0	5.8	5.4	3.0	5.8	5.8	5.4	6.55	4.1	4.9	4.0	4.0	4.0	6.35	5.9	5.0	5.15	5.5	7.15	3.75	4.15	4.5	5.4	5.4	4.0	5.0	6.9
				Outcome-specific certainty of evidence	moderate	moderate	moderate	moderate	low	moderate	low	moderate	low	low	low	low	moderate	moderate	very low	very low	very low	very low	very low	low	low	very low	low	low	low	moderate	low	low	low	low	low	moderate	low	low	low	low	moderate	very low	low	low	low	low	low	low	moderate
Abbreviations: BW: body weight; cho: carbohydrates; EN%: percentage of energy intake; FM: fat mass; MA: meta-analysis/meta-analyses; RCT(s): randomised controlled trial(s); SR(s): systematic review(s); WC: waist circumference; WPR: whey protein as replacement for other calorie sources; WPS: whey protein as a supplement to the diet without dietary modification
	1 ≥ 2/3 of studies low risk of bias = 0.5 P; > 1/3 of studies high risk of bias OR not assessed = 0 P; unclear risk of bias = 0.25 P
	2 ≥ 2/3 of overall score = 2 P; ≥ 1/3 of overall score = 1 P; otherwise = 0 P
	3 0-3.99: very low evidence; 4-5.99: low evidence; 6-7.99: moderate evidence; ≥ 8: high evidence
[truncated: 25 more columns]

## Sheet: SR without MA of RCTs
B) SR without MA of RCTs
					Blair 2020 [18]			Lonnie 2020 [19]			Chalvon-Demersay 2017 [43]			Pedersen 2013 [33]		Fogelholm 2012 [34]			Lepe 2011 [31]
					BW	FM	WC	BW	FM	WC	BW	FM	WC	BW	Body composition	BW	FM	WC	BW
1.	Risk of bias / study quality / study limitations (3 P)
	a.	No quantitative and descriptive information available (0 P)
	b.	Risk of bias (3 P)
		i.	Sequence generation1		0.25	0.25	0.25
		ii.	Allocation concealment1		0.25	0.25	0.25
		iii.	Blinding of participants and personnel1
		iv.	Blinding of outcome assessment personnel1		0.5	0.5	0.5
		v.	Incomplete outcome1		0	0	0
		vi.	Selective reporting1		0.5	0.5	0.25
	c.	Study quality (2 P)2						1	1	1	2	2	2	0.5	0	1	1	2	0
2.	Precision (1 P)
	a.	<400 participants (0 P)					0	0	0	0				0	0		0	0	1
	b.	>400 participants (1 P)			1	1					1	1	1			1
3.	Heterogeneity (1 P)
	a.	>1/3 of included studies have an inconsistent result			0	0	1	1	1	1				1	1	1	1	1	0
		(i.e. point estimates and/or 95% CI did not overlap between studies) (0 P)									1	1	1
	b.	≥2/3 of included studies have a consistent result
		(i.e. point estimates and/or 95% CI did overlap between studies) (1 P)
4.	Directness (1 P)
	a.	Differences in population; differences in intervention; surrogate markers; network meta-analysis (0 P)			0	0	0	0	0	0	0	0	0	0	0	0	0	0	0
	b.	No important differences in population or intervention; hard clinical outcome (1 P)
6.	Funding bias (1 P)
	a.	Industry funding OR conflict of interest (0 P)			0	0	0	0	0	0	0	0	0	1	1	1	1	1	1
	b.	Private institutions, foundations, non-governmental organizations (0.5 P)
	c.	Academic institutions, research institutions (1 P)
7.	Study design (+2 P)				2	2	2	2	2	2	2	2	2	2	2	2	2	2	2
				Overall score3	4.5	4.5	4.25	4	4	4	6	6	6	4.5	4	6	5	6	4
				Outcome-specific certainty of evidence	low	low	low	low	low	low	moderate	moderate	moderate	low	low	moderate	low	moderate	low
Abbreviations: BW: body weight; FM: fat mass; MA: meta-analysis/meta-analyses; RCT(s): randomised controlled trial(s); SR(s): systematic review(s); WC: waist circumference
	1 ≥2/3 of studies low risk of bias = 0.5 P; >1/3 of studies high risk of bias OR not assessed = 0 P; unclear risk of bias = 0.25P)
	2 ≥2/3 of overall score = 2 P; ≥1/3 of overall score = 1 P; otherwise = 0 P
	3 0-3.49: very low evidence; 3.5-5.49: low evidence; 5.5-6.99: moderate evidence; ≥7: high evidence

## Sheet: SR without MA of cohort studies
C) SR without MA of cohort studies
					Chalvon-Demersay 2017 [43]		Pedersen 2013 [33]						Fogelholm 2012 [34]		Summerbell 2009 [30]
					BW	WC	BW: total protein	BW: animal protein	BW: plant protein	WC: total protein	WC: animal protein	WC: plant protein	BW	WC	BW	WC: total protein	WC: animal protein
1.	Risk of bias / study quality / study limitations (3 P)
	a.	No information available (0 P)
	b.	Risk of bias (2 P)
		i.	Ascertainment of exposure1
		ii.	Adjusted basic & outcome relevant model1
		iii.	Assessment of outcome1
		iv.	Adequacy of follow-up duration1
	c.	Study quality (2 P)2			2	2	1	1	1	1	1	1	2	1	1	1	1
2.	Precision (1 P)
	a.	<500 events or <2000 participants events (0 P)											0	1	1	1	1
	b.	≥500 events or ≥2000 participants events (1 P)			1	1	1	1	1	1	1	1
3.	Heterogeneity (1 P)
	a.	>1/3 of included studies have an inconsistent result			0	1	1	1	1	0	0	1	1	1	1	0	1
		(i.e. point estimates and/or 95% CI did not overlap between studies) (0 P)
	b.	≥2/3 of included studies have a consistent result
		(i.e. point estimates and/or 95% CI did overlap between studies) (1 P)
4.	Directness (1 P)
	a.	Differences in population; differences in intervention; surrogate markers; network meta-analysis (0 P)			0	0	0	0	0	0	0	0	0	0	0	0	0
	b.	No important differences in population or intervention; hard clinical outcome (1 P)
6.	Funding bias (1 P)
	a.	Industry funding OR conflict of interest (0 P)			0	0	1	1	1	1	1	1	1	1	0.5	0.5	0.5
	b.	Private institutions, foundations, non-governmental organizations (0.5 P)
	c.	Academic institutions, research institutions (1 P)
7.	Effect size (2 P)
	a.	No effect for >1/3 of included studies (0 P)
	b.	Moderate effect size for ≥2/3 of included studies (1 P)			0	1	0	1	0	1	1	0	0	1	0	0	0
	c.	Large effect size for ≥2/3 of included studies (2 P)
				Overall score3	3	5	4	5	4	4	4	4	4	5	3.5	2.5	3.5
				Outcome-specific certainty of evidence	low	moderate	low	moderate	low	low	low	low	low	moderate	low	very low	low
Abbreviations: BW: body weight; FM: fat mass; MA: meta-analysis/meta-analyses; RCT(s): randomised controlled trial(s); SR(s): systematic review(s); WC: waist circumference
	1 ≥2/3 of studies low risk of bias = 0.5 P; >1/3 of studies high risk of bias OR not assessed = 0 P; unclear risk of bias = 0.25 P)
	2 cut-off for different quality scale (≥3/4 of overall score= 2 P; ≥1/2 of overall score= 1 P; <1/2 of overall score= 0 P); i.e. Newcastle-Ottawa Scale (mean): ≥7= 2 P; 4-6.9= 1 P; 0-3.9= 0 P
	3 0-2.99: very low evidence; 3-4.49: low evidence; 4.5-5.99: moderate evidence; ≥6: high evidence
