# Supplementary material for: Protein intake and body weight, fat mass and waist circumference: an umbrella review of systematic reviews for the evidence-based guideline on protein intake of the German Nutrition Society
Source: Eur J Nutr. 2023 Oct 4;63(1):3–32. doi: 10.1007/s00394-023-03220-x (PMC10799103; doi:10.1007/s00394-023-03220-x)
Supplement: Supplementary file 8 — Supplementary file8 (XLSX 14 KB) [file 394_2023_3220_MOESM8_ESM.xlsx]

## Sheet: Tabelle1
Supplementary Material 8. Conflict of interest assessment.
The declaration covers material and immaterial aspects in relation to the authors themselves and/or their personal/professional partners within the last five years. The following questions are to be understood in the context of the evidence-based guideline for protein intake and will only be used for its publications.
	Prof. Dr. med. Heike Bischoff-Ferrari	Prof. Dr. Anette Buyken	Prof. Dr. Sarah Egert	Prof. Dr. Sabine Ellinger	Prof. Dr. Anja Kroke	Dr. Tilman Kühn	Dr. Sandrine Louis	Prof. Dr. Stefan Lorkowski	Dr. Katharina Nimptsch	Prof. Dr. Matthias Schulze	Prof. Dr. Lukas Schwingshackl	Prof. Dr. Roswitha Siener	Prof. Dr. Gabriele Stangl	Prof. Dr. Dorothee Volkert	Prof. Dr. Bernhard Watzl	Prof. Dr. Armin Zittermann	Dr. Anna Maria Amini	Julia Haardt	Dr. Andreas Lehmann	Dr. Annemarie Schmidt
1. Are/were you active as a consultant or reviewer or are/were you involved in a scientific advisory board of a company in the nutrition or health industry (e.g. food industry, pharmaceutical industry, medical device industry), a commercially oriented contract institute or an agency or insurance company?	No	Yes, cooperation in a taskforce of the International Life Scinece Institute (ILSI) for a guideline for carbohydrates	No	No	No	No	No	Yes, consultant activity for Akcea Therapeutics, AMGEN, Daiichi Sankyo, Danone, Sanofi-Aventis, Thüringer Ernährungsnetzwerk	No	No	No	No	No	Yes, member of the advisory board of Fa. Apetito	No	No	No	No	No	No
2. Have you received honorarium(s) for lecturing and/or training activities or are/were you paid for being an author or co-author on behalf of a company in the food or health industry, a commercially oriented contract institute or agency, or an insurance company?	Yes, honorariums WILD Pharma, DSM Nutritional Products, Fresenius, Roche, Meda, Sanofi	Yes, I'm giving an annual seminar for the professional association of nutritionists (VDOE)	No	Yes, speaker at several trainings: - "Ernährungsmedizin" (since 04/2004), Nordrheinische Akademie für ärztliche Fort- und Weiterbildung (Düsseldorf, an institution of the Ärztekammer Nordrhein, Körperschaft öffentlichen Rechts) - "Methoden der Ernährungserhebung" (since 10/2005), German Nutrition Society (DGE) - "Nährstoffmangel - ein Problem?" (09/2015), professionel association of ecotrophologi…	No	No	No	Yes, honorarium for lecturing and training activities (Akcea Therapeutics, amedes, AMGEN, Berlin-Chemie, Boehringer Ingelheim Pharma, Bund Niedergelassener Kardiologen, Daiichi Sankyo, MSD Sharp & Dohme, Novo Nordisk Pharma, Omnimed, Roche Pharma, Sanofi Aventis, Synlab, Unilever, Upfield)	No	No	No	No	No	Yes, honorariums for lecturing at Fresenius, Nestle, Nutricia	No	No	No	No	No	No
3. Do/did you receive financial contributions (third-party funds) for research projects or are/were you paid directly by a company in the food or health industry, a commercially oriented commissioned institute or agency or an insurance company?	Yes, for ongoing independent clinical study, which is mainly financed by Schweizerischem Nationalfond, we recieve study medication fromOmanda (whey protein and placebo) for free. The company does not have any influence on study desing, data analysis or publication. Further undependent third-party fundings from Pfizer, Vifor, Wild, Streuli Pharma	Yes, German Research Foundation (DFG), World Cancer Research Fund (WCRF), Federal Ministry of Education and Research (BMBF), Federal Office for Agriculture and Food (BLE)	No	No	Yes, technical health insurance (TK)	No	No	No	No	No	No	No	No	Yes, research funding from Nestec Ltd.	No	No	PhD was co-funded by GlaxoSmithKline (GSK)	No	No	No
4. Do you own shares, stocks, fund shares with participation of companies in the nutrition or health industry?	No	No	No	No	Yes, SATINA	No	Yes, Fonds Depot Bank (asset-creating investment): OP Food	No	No	No	No	No	No	No	No	No	No	No	No	No
5. Do you have a personal relationship to a food or healthcare company, a commercially oriented contract institution or agency, or an insurance company (e.g. family ties, partnerships or personal relationships with authorised representatives)?	No	No	No	No	Yes, SATINA	No	No	No	No	No	No	No	No	No	No	No	No	No	No	No
6. Are/were you a member of professional societies or associations that are relevant in connection with the development of evidence-based guidelines?	No	Yes, professional association of nutritionists (VDOE), German Diabetes Society (DDG), International Carbohydrate Quality Consortium	Yes, professional association of nutritionists (VDOE), German Nutrition Society (DGE), German Society for Nutritional Medicine (DGEM), European Society for Clinical Nutrition and Metabolism (ESPEN)	Yes, German Nutrition Society (DGE)	Yes, German Society for Epidemiology (DGEpi), medical chamber Hessen, German Nutrition Society (DGE)	No	No	Yes, German Nutrition Society (DGE), German Federal Institute for Risk Assessment (BfR): commission for nutrition dietetic products, novel foods and allergies, Federation of European Nutrition Societies (FENS)	Yes, German Nutrition Society (DGE), German Society for Epidemiology (DGEpi)	Yes, European Association for the Study of Diabetes (EASD), German Society for Epidemiology (DGEpi)	No	Yes, German Society for Urology (DGU), German Academy of Nutritional Medicine (DAEM)	No	Yes, German Society for Nutritional Medicine (DGEM), German Nutrition Society, European Society for Clinical Nutrition	President of the German Nutrition Society (DGE)	No	No	No	No	No
7. Do you have political, academic, scientific or personal interests that could give rise to possible conflicts of interest?	No	No	No	No	No	No	No	Participation in research projects for the development of reformulated food and participation in projects for imrpoving food education	No	No	Yes, member of the GRADE Working Group	No	No	No	No	No	No	No	No	No
